# Supplementary material for: Analysis of the Human Protein Atlas Weakly Supervised Single-Cell Classification competition
Source: Nat Methods. 2022 Sep 29;19(10):1221–9. doi: 10.1038/s41592-022-01606-z (PMC9550622; doi:10.1038/s41592-022-01606-z)
Supplement: Supplementary file 4 — Supplementary tables [file 41592_2022_1606_MOESM4_ESM.xlsx]

## Sheet: Title
Supplementary Tables for Analysis of the Human Protein Atlas Weakly-Supervised Single-Cell Classification Competition
Table	Title
Supplementary Table 1	Label distribution of images and cells among training, test set and public images from HPAv20
Supplementary Table 2	Cell line distribution among training, test set and public images from HPAv20
Supplementary Table 3	Average precision per class of the top 50 teams
Supplementary Table 4	Average precision per class of the top 50 teams summary
Supplementary Table 5	Summary of final solution from top teams (limited to individual team's reporting)
Supplementary Table 6	Winning solution models and Ablation experiments - Team 1
Supplementary Table 7	Winning solution models and Ablation experiments - Team 2
Supplementary Table 8	Winning solution models and Ablation experiments - Team 3
Supplementary Table 9	Winning solution models and Ablation experiments - Team 4
Supplementary Table 10	Intersection over union of Class Activation Maps and protein channel
Supplementary Table 11	Comparision of image classification and single cell classification competitions

## Sheet: ST1 - Label Distribution
Class	LabelName	ShortLabelName	Training set [images]	Public Test set [cells]	Private Test set [cells]	HPAv20 [images]	HPAv21 [images]
9	Actin filaments	Actin.Fil	1247	63	702	1695	1673
15	Aggresome	Aggresome	314	17	370	166	164
12	Centrosome	Centrosome	2341	110	599	2317	2369
16	Cytosol	Cytosol	8238	2166	6727	24769	25286
6	Endoplasmic reticulum	ER	995	115	630	2385	2483
7	Golgi apparatus	Golgi	2814	257	706	5124	5248
8	Intermediate filaments	Int.Fil	1069	78	591	689	696
11	Mitotic spindle	M.Spindle	220	20	373	202	212
10	Microtubules	Microtubules	1062	303	2636	1304	1314
14	Mitochondria	Mitochondria	2972	488	636	6328	6291
18	Negative	Negative	96	1317	5106	5458	5484
5	Nuclear bodies	Nuc.Bodies	2530	407	1053	2695	2737
3	Nucleoli fibrillar center	Nuc.Fib.C	1572	91	689	1689	1671
1	Nuclear membrane	Nuc.Membrane	1256	121	553	1406	1412
4	Nuclear speckles	Nuc.Speckles	1811	81	875	2925	2953
2	Nucleoli	Nucleoli	3596	639	1537	4786	4866
0	Nucleoplasm	Nucleoplasm	12856	3657	7753	36364	36622
13	Plasma membrane	Pl.Membrane	4564	670	2014	9816	10330
17	Vesicles and punctate cytosolic patterns	Ves.Punctate	710	1253	3673	10380	10670

## Sheet: ST2 - Cellline Distribution
Cellline	Training set [images]	Test set [images]	HPAv21 [images]
A-431	2252	26	15052
A549	1362	115	1936
AF22			286
ASC TERT1			230
BJ			814
CACO-2			1568
EFO-21	192	29	272
HaCaT	978	65	818
HAP1	328	31	216
HDLM-2			64
HEK 293	1717	159	2503
HEL			646
HeLa	1380	99	1821
Hep G2			1589
hTCEpi	88	10	92
hTERT-RPE1			44
HUVEC TERT2	195	19	164
JURKAT			152
K-562			180
LHCN-M2			68
MCF7			3128
NB-4			46
OE19			162
PC-3	1658	72	2150
REH			346
RH-30	1866	81	1924
RPTEC TERT1	347	17	126
RT4			1304
SH-SY5Y	1445	94	1684
SiHa	1668	145	1358
SK-MEL-30	795	43	1104
SuSa			134
THP-1			244
U-2 OS	2943	662	27230
U-251 MG	2592	109	14244
GAMG			64

## Sheet: ST3 - AP per class
Team	Class	LabelName	AP	AP_public	AP_private
team_1	0	Nucleoplasm	0.80444	0.87058	0.77406
team_1	1	Nuclear membrane	0.768633	0.7866	0.76038
team_1	2	Nucleoli	0.752495	0.86811	0.69939
team_1	3	Nucleoli fibrillar center	0.534029	0.46854	0.56411
team_1	4	Nuclear speckles	0.500633	0.26068	0.61085
team_1	5	Nuclear bodies	0.44732	0.48013	0.43225
team_1	6	Endoplasmic reticulum	0.398326	0.49324	0.35473
team_1	7	Golgi apparatus	0.644347	0.71231	0.61313
team_1	8	Intermediate filaments	0.594025	0.67032	0.55898
team_1	9	Actin filaments	0.535994	0.4541	0.57361
team_1	10	Microtubules	0.667708	0.64258	0.67925
team_1	11	Mitotic spindle	0.633624	0.61123	0.64391
team_1	12	Centrosome	0.448822	0.48697	0.4313
team_1	13	Plasma membrane	0.471119	0.51148	0.45258
team_1	14	Mitochondria	0.714139	0.83353	0.6593
team_1	15	Aggresome	0.607152	0.48659	0.66253
team_1	16	Cytosol	0.54015	0.60629	0.50977
team_1	17	Vesicles and punctate cytosolic patterns	0.422511	0.53409	0.37126
team_1	18	Negative	0.41999	0.43301	0.41401
team_2	0	Nucleoplasm	0.78283	0.84246	0.75544
team_2	1	Nuclear membrane	0.739687	0.74138	0.73891
team_2	2	Nucleoli	0.72625	0.80541	0.68989
team_2	3	Nucleoli fibrillar center	0.537465	0.44802	0.57855
team_2	4	Nuclear speckles	0.518162	0.28576	0.62491
team_2	5	Nuclear bodies	0.440953	0.49837	0.41458
team_2	6	Endoplasmic reticulum	0.403426	0.51813	0.35074
team_2	7	Golgi apparatus	0.605402	0.66386	0.57855
team_2	8	Intermediate filaments	0.613768	0.71402	0.56772
team_2	9	Actin filaments	0.552952	0.48564	0.58387
team_2	10	Microtubules	0.718655	0.74157	0.70813
team_2	11	Mitotic spindle	0.459969	0.38133	0.49609
team_2	12	Centrosome	0.433569	0.47367	0.41515
team_2	13	Plasma membrane	0.509633	0.54036	0.49552
team_2	14	Mitochondria	0.686154	0.82859	0.62073
team_2	15	Aggresome	0.543573	0.46246	0.58083
team_2	16	Cytosol	0.522132	0.5871	0.49229
team_2	17	Vesicles and punctate cytosolic patterns	0.432447	0.55366	0.37677
team_2	18	Negative	0.456652	0.48868	0.44194
team_3	0	Nucleoplasm	0.773818	0.84113	0.7429
team_3	1	Nuclear membrane	0.755741	0.77501	0.74689
team_3	2	Nucleoli	0.734173	0.82479	0.69255
team_3	3	Nucleoli fibrillar center	0.569981	0.54967	0.57931
team_3	4	Nuclear speckles	0.509944	0.25593	0.62662
team_3	5	Nuclear bodies	0.453038	0.48754	0.43719
team_3	6	Endoplasmic reticulum	0.386968	0.55974	0.30761
team_3	7	Golgi apparatus	0.608258	0.6688	0.58045
team_3	8	Intermediate filaments	0.617168	0.74385	0.55898
team_3	9	Actin filaments	0.516753	0.48811	0.52991
team_3	10	Microtubules	0.684841	0.68419	0.68514
team_3	11	Mitotic spindle	0.588954	0.51357	0.62358
team_3	12	Centrosome	0.418065	0.47405	0.39235
team_3	13	Plasma membrane	0.497414	0.56069	0.46835
team_3	14	Mitochondria	0.698126	0.81947	0.64239
team_3	15	Aggresome	0.563747	0.57247	0.55974
team_3	16	Cytosol	0.523247	0.59147	0.49191
team_3	17	Vesicles and punctate cytosolic patterns	0.417402	0.5282	0.36651
team_3	18	Negative	0.415547	0.41724	0.41477
team_4	0	Nucleoplasm	0.760662	0.83201	0.72789
team_4	1	Nuclear membrane	0.758081	0.73777	0.76741
team_4	2	Nucleoli	0.725531	0.82422	0.6802
team_4	3	Nucleoli fibrillar center	0.519989	0.50749	0.52573
team_4	4	Nuclear speckles	0.523109	0.25308	0.64714
team_4	5	Nuclear bodies	0.442138	0.50958	0.41116
team_4	6	Endoplasmic reticulum	0.356248	0.45676	0.31008
team_4	7	Golgi apparatus	0.595925	0.66519	0.56411
team_4	8	Intermediate filaments	0.609727	0.69787	0.56924
team_4	9	Actin filaments	0.57248	0.53941	0.58767
team_4	10	Microtubules	0.698124	0.68875	0.70243
team_4	11	Mitotic spindle	0.645172	0.61731	0.65797
team_4	12	Centrosome	0.360967	0.44859	0.32072
team_4	13	Plasma membrane	0.508657	0.56373	0.48336
team_4	14	Mitochondria	0.651904	0.80788	0.58026
team_4	15	Aggresome	0.516665	0.45391	0.54549
team_4	16	Cytosol	0.509035	0.5852	0.47405
team_4	17	Vesicles and punctate cytosolic patterns	0.393289	0.4731	0.35663
team_4	18	Negative	0.427917	0.44289	0.42104
team_5	0	Nucleoplasm	0.530365	0.05111	0.7505
team_5	1	Nuclear membrane	0.552858	0.08493	0.76779
team_5	2	Nucleoli	0.527594	0.18791	0.68362
team_5	3	Nucleoli fibrillar center	0.383777	0.01558	0.5529
team_5	4	Nuclear speckles	0.425363	0.12578	0.56297
team_5	5	Nuclear bodies	0.314887	0.11894	0.40489
team_5	6	Endoplasmic reticulum	0.174661	0.00228	0.25384
team_5	7	Golgi apparatus	0.389566	0.04845	0.54625
team_5	8	Intermediate filaments	0.416649	0.21888	0.50749
team_5	9	Actin filaments	0.366807	0.00551	0.53276
team_5	10	Microtubules	0.509578	0.14763	0.67583
team_5	11	Mitotic spindle	0.519409	0.14991	0.68913
team_5	12	Centrosome	0.296936	0.12768	0.37468
team_5	13	Plasma membrane	0.319986	0.03173	0.45239
team_5	14	Mitochondria	0.453445	0.14592	0.5947
team_5	15	Aggresome	0.528057	0.36518	0.60287
team_5	16	Cytosol	0.378115	0.09728	0.50711
team_5	17	Vesicles and punctate cytosolic patterns	0.315947	0.17898	0.37886
team_5	18	Negative	0.361133	0.13433	0.46531
team_6	0	Nucleoplasm	0.723901	0.78926	0.69388
team_6	1	Nuclear membrane	0.716438	0.71136	0.71877
team_6	2	Nucleoli	0.706654	0.80313	0.66234
team_6	3	Nucleoli fibrillar center	0.56211	0.54245	0.57114
team_6	4	Nuclear speckles	0.485178	0.22895	0.60287
team_6	5	Nuclear bodies	0.42969	0.48906	0.40242
team_6	6	Endoplasmic reticulum	0.383511	0.50863	0.32604
team_6	7	Golgi apparatus	0.596726	0.64581	0.57418
team_6	8	Intermediate filaments	0.602519	0.70889	0.55366
team_6	9	Actin filaments	0.50367	0.45771	0.52478
team_6	10	Microtubules	0.656023	0.67412	0.64771
team_6	11	Mitotic spindle	0.624048	0.58577	0.64163
team_6	12	Centrosome	0.438499	0.47899	0.4199
team_6	13	Plasma membrane	0.4756	0.5282	0.45144
team_6	14	Mitochondria	0.684375	0.78033	0.6403
team_6	15	Aggresome	0.571077	0.48697	0.60971
team_6	16	Cytosol	0.487522	0.53257	0.46683
team_6	17	Vesicles and punctate cytosolic patterns	0.406358	0.51338	0.3572
team_6	18	Negative	0.412374	0.40964	0.41363
team_7	0	Nucleoplasm	0.788462	0.85994	0.75563
team_7	1	Nuclear membrane	0.743857	0.77862	0.72789
team_7	2	Nucleoli	0.706043	0.79002	0.66747
team_7	3	Nucleoli fibrillar center	0.557548	0.55898	0.55689
team_7	4	Nuclear speckles	0.505152	0.2527	0.62111
team_7	5	Nuclear bodies	0.436566	0.48526	0.4142
team_7	6	Endoplasmic reticulum	0.38059	0.54568	0.30476
team_7	7	Golgi apparatus	0.603585	0.67298	0.57171
team_7	8	Intermediate filaments	0.588664	0.68514	0.54435
team_7	9	Actin filaments	0.529599	0.51072	0.53827
team_7	10	Microtubules	0.675897	0.67811	0.67488
team_7	11	Mitotic spindle	0.565938	0.54758	0.57437
team_7	12	Centrosome	0.424732	0.48944	0.39501
team_7	13	Plasma membrane	0.51002	0.58254	0.47671
team_7	14	Mitochondria	0.68915	0.82156	0.62833
team_7	15	Aggresome	0.516635	0.47367	0.53637
team_7	16	Cytosol	0.538943	0.6099	0.50635
team_7	17	Vesicles and punctate cytosolic patterns	0.419342	0.51699	0.37449
team_7	18	Negative	0.40891	0.42883	0.39976
team_8	0	Nucleoplasm	0.768312	0.83315	0.73853
team_8	1	Nuclear membrane	0.735724	0.71307	0.74613
team_8	2	Nucleoli	0.720449	0.78698	0.68989
team_8	3	Nucleoli fibrillar center	0.512749	0.41458	0.55784
team_8	4	Nuclear speckles	0.508008	0.22496	0.63802
team_8	5	Nuclear bodies	0.419787	0.46132	0.40071
team_8	6	Endoplasmic reticulum	0.367094	0.48336	0.31369
team_8	7	Golgi apparatus	0.578488	0.63916	0.55062
team_8	8	Intermediate filaments	0.57565	0.70129	0.51794
team_8	9	Actin filaments	0.51378	0.44764	0.54416
team_8	10	Microtubules	0.694107	0.6764	0.70224
team_8	11	Mitotic spindle	0.554978	0.49001	0.58482
team_8	12	Centrosome	0.388387	0.40375	0.38133
team_8	13	Plasma membrane	0.462212	0.4807	0.45372
team_8	14	Mitochondria	0.657164	0.81301	0.58558
team_8	15	Aggresome	0.406844	0.1596	0.52041
team_8	16	Cytosol	0.524655	0.58767	0.49571
team_8	17	Vesicles and punctate cytosolic patterns	0.423345	0.49951	0.38836
team_8	18	Negative	0.436386	0.45201	0.42921
team_9	0	Nucleoplasm	0.744957	0.7999	0.71972
team_9	1	Nuclear membrane	0.751621	0.76399	0.74594
team_9	2	Nucleoli	0.706999	0.80009	0.66424
team_9	3	Nucleoli fibrillar center	0.502769	0.41762	0.54188
team_9	4	Nuclear speckles	0.493121	0.2546	0.60268
team_9	5	Nuclear bodies	0.444343	0.48887	0.42389
team_9	6	Endoplasmic reticulum	0.385497	0.49343	0.33592
team_9	7	Golgi apparatus	0.600614	0.65113	0.57741
team_9	8	Intermediate filaments	0.587226	0.67602	0.54644
team_9	9	Actin filaments	0.498776	0.48146	0.50673
team_9	10	Microtubules	0.669996	0.6726	0.6688
team_9	11	Mitotic spindle	0.461328	0.40964	0.48507
team_9	12	Centrosome	0.404244	0.42807	0.3933
team_9	13	Plasma membrane	0.488826	0.51148	0.47842
team_9	14	Mitochondria	0.675648	0.77577	0.62966
team_9	15	Aggresome	0.517854	0.45562	0.54644
team_9	16	Cytosol	0.502816	0.55138	0.48051
team_9	17	Vesicles and punctate cytosolic patterns	0.389459	0.49609	0.34048
team_9	18	Negative	0.443104	0.45391	0.43814
team_10	0	Nucleoplasm	0.737036	0.79914	0.70851
team_10	1	Nuclear membrane	0.715335	0.68552	0.72903
team_10	2	Nucleoli	0.694981	0.77349	0.65892
team_10	3	Nucleoli fibrillar center	0.536517	0.46569	0.56905
team_10	4	Nuclear speckles	0.49924	0.2546	0.61161
team_10	5	Nuclear bodies	0.429328	0.48336	0.40451
team_10	6	Endoplasmic reticulum	0.385637	0.50008	0.33307
team_10	7	Golgi apparatus	0.604372	0.64942	0.58368
team_10	8	Intermediate filaments	0.575666	0.64467	0.54397
team_10	9	Actin filaments	0.505079	0.43282	0.53827
team_10	10	Microtubules	0.63441	0.63441	0.63441
team_10	11	Mitotic spindle	0.555512	0.46854	0.59546
team_10	12	Centrosome	0.392763	0.44992	0.36651
team_10	13	Plasma membrane	0.487443	0.50502	0.47937
team_10	14	Mitochondria	0.664289	0.78394	0.60933
team_10	15	Aggresome	0.478396	0.32281	0.54986
team_10	16	Cytosol	0.489596	0.55157	0.46113
team_10	17	Vesicles and punctate cytosolic patterns	0.422945	0.52554	0.37582
team_10	18	Negative	0.423289	0.45011	0.41097
team_11	0	Nucleoplasm	0.728332	0.78679	0.70148
team_11	1	Nuclear membrane	0.668851	0.64828	0.6783
team_11	2	Nucleoli	0.690637	0.79154	0.64429
team_11	3	Nucleoli fibrillar center	0.541055	0.55746	0.53352
team_11	4	Nuclear speckles	0.486803	0.19399	0.6213
team_11	5	Nuclear bodies	0.403995	0.46037	0.3781
team_11	6	Endoplasmic reticulum	0.373364	0.48963	0.31996
team_11	7	Golgi apparatus	0.578033	0.61579	0.56069
team_11	8	Intermediate filaments	0.581684	0.66462	0.54359
team_11	9	Actin filaments	0.521433	0.45334	0.55271
team_11	10	Microtubules	0.645502	0.62415	0.65531
team_11	11	Mitotic spindle	0.670907	0.6726	0.67013
team_11	12	Centrosome	0.407185	0.437	0.39349
team_11	13	Plasma membrane	0.484142	0.51604	0.46949
team_11	14	Mitochondria	0.655795	0.77805	0.59964
team_11	15	Aggresome	0.550777	0.44688	0.5985
team_11	16	Cytosol	0.489421	0.5415	0.4655
team_11	17	Vesicles and punctate cytosolic patterns	0.414101	0.53219	0.35986
team_11	18	Negative	0.381684	0.39197	0.37696
team_12	0	Nucleoplasm	0.732638	0.79344	0.70471
team_12	1	Nuclear membrane	0.723648	0.67222	0.74727
team_12	2	Nucleoli	0.693495	0.78242	0.65265
team_12	3	Nucleoli fibrillar center	0.493975	0.41781	0.52896
team_12	4	Nuclear speckles	0.49605	0.23826	0.61446
team_12	5	Nuclear bodies	0.425893	0.48982	0.39653
team_12	6	Endoplasmic reticulum	0.387709	0.50749	0.33269
team_12	7	Golgi apparatus	0.616271	0.66158	0.59546
team_12	8	Intermediate filaments	0.592353	0.70927	0.53865
team_12	9	Actin filaments	0.536246	0.50578	0.55024
team_12	10	Microtubules	0.667327	0.65626	0.67241
team_12	11	Mitotic spindle	0.508283	0.42066	0.54853
team_12	12	Centrosome	0.384342	0.42275	0.3667
team_12	13	Plasma membrane	0.457552	0.48906	0.44308
team_12	14	Mitochondria	0.648606	0.77672	0.58976
team_12	15	Aggresome	0.496582	0.34998	0.56392
team_12	16	Cytosol	0.505893	0.57646	0.47348
team_12	17	Vesicles and punctate cytosolic patterns	0.399385	0.50198	0.35226
team_12	18	Negative	0.414142	0.43263	0.40565
team_13	0	Nucleoplasm	0.734253	0.79857	0.70471
team_13	1	Nuclear membrane	0.682597	0.63156	0.70604
team_13	2	Nucleoli	0.682889	0.78926	0.63403
team_13	3	Nucleoli fibrillar center	0.483989	0.45144	0.49894
team_13	4	Nuclear speckles	0.496358	0.25992	0.60496
team_13	5	Nuclear bodies	0.406472	0.46493	0.37962
team_13	6	Endoplasmic reticulum	0.36287	0.50179	0.29906
team_13	7	Golgi apparatus	0.585911	0.65778	0.5529
team_13	8	Intermediate filaments	0.577613	0.70091	0.52098
team_13	9	Actin filaments	0.493162	0.45866	0.50901
team_13	10	Microtubules	0.696501	0.69559	0.69692
team_13	11	Mitotic spindle	0.59226	0.53276	0.61959
team_13	12	Centrosome	0.408307	0.51585	0.35891
team_13	13	Plasma membrane	0.464679	0.47861	0.45828
team_13	14	Mitochondria	0.666623	0.77026	0.61902
team_13	15	Aggresome	0.533933	0.39957	0.59565
team_13	16	Cytosol	0.49492	0.55442	0.46759
team_13	17	Vesicles and punctate cytosolic patterns	0.407443	0.4978	0.36594
team_13	18	Negative	0.42224	0.42237	0.42218
team_14	0	Nucleoplasm	0.768326	0.8303	0.73986
team_14	1	Nuclear membrane	0.71238	0.71915	0.70927
team_14	2	Nucleoli	0.719616	0.82156	0.67279
team_14	3	Nucleoli fibrillar center	0.483593	0.40261	0.52079
team_14	4	Nuclear speckles	0.511468	0.25498	0.62928
team_14	5	Nuclear bodies	0.426487	0.46151	0.4104
team_14	6	Endoplasmic reticulum	0.343494	0.47291	0.28405
team_14	7	Golgi apparatus	0.612242	0.6707	0.58539
team_14	8	Intermediate filaments	0.584258	0.69141	0.53504
team_14	9	Actin filaments	0.483704	0.41496	0.51528
team_14	10	Microtubules	0.666103	0.65113	0.67298
team_14	11	Mitotic spindle	0.489901	0.41686	0.52345
team_14	12	Centrosome	0.379819	0.39349	0.37354
team_14	13	Plasma membrane	0.464416	0.50673	0.44498
team_14	14	Mitochondria	0.628511	0.79933	0.55005
team_14	15	Aggresome	0.535433	0.39482	0.60002
team_14	16	Cytosol	0.500578	0.56164	0.47253
team_14	17	Vesicles and punctate cytosolic patterns	0.41487	0.51395	0.36936
team_14	18	Negative	0.340946	0.32376	0.34884
team_15	0	Nucleoplasm	0.74598	0.80522	0.71877
team_15	1	Nuclear membrane	0.726701	0.71915	0.73017
team_15	2	Nucleoli	0.715057	0.80294	0.67469
team_15	3	Nucleoli fibrillar center	0.512242	0.37202	0.57665
team_15	4	Nuclear speckles	0.486173	0.20026	0.6175
team_15	5	Nuclear bodies	0.410695	0.46056	0.38779
team_15	6	Endoplasmic reticulum	0.371906	0.46018	0.33136
team_15	7	Golgi apparatus	0.564131	0.60306	0.54625
team_15	8	Intermediate filaments	0.59502	0.67431	0.5586
team_15	9	Actin filaments	0.517513	0.48887	0.53067
team_15	10	Microtubules	0.656771	0.64961	0.66006
team_15	11	Mitotic spindle	0.449587	0.39881	0.47291
team_15	12	Centrosome	0.386864	0.43738	0.36366
team_15	13	Plasma membrane	0.466138	0.48697	0.45657
team_15	14	Mitochondria	0.66674	0.75905	0.62434
team_15	15	Aggresome	0.456078	0.45087	0.45847
team_15	16	Cytosol	0.499985	0.54321	0.48013
team_15	17	Vesicles and punctate cytosolic patterns	0.390024	0.47348	0.35169
team_15	18	Negative	0.313253	0.31768	0.31122
team_16	0	Nucleoplasm	0.771894	0.83543	0.74271
team_16	1	Nuclear membrane	0.7438	0.75734	0.73758
team_16	2	Nucleoli	0.734282	0.82555	0.69236
team_16	3	Nucleoli fibrillar center	0.475678	0.37126	0.52364
team_16	4	Nuclear speckles	0.513839	0.26334	0.6289
team_16	5	Nuclear bodies	0.424107	0.47918	0.39881
team_16	6	Endoplasmic reticulum	0.286417	0.41401	0.22781
team_16	7	Golgi apparatus	0.572329	0.65227	0.53561
team_16	8	Intermediate filaments	0.57846	0.67754	0.53295
team_16	9	Actin filaments	0.518253	0.48336	0.53428
team_16	10	Microtubules	0.679719	0.66709	0.68552
team_16	11	Mitotic spindle	0.332829	0.27398	0.35986
team_16	12	Centrosome	0.382523	0.42028	0.36518
team_16	13	Plasma membrane	0.485747	0.50749	0.47576
team_16	14	Mitochondria	0.637407	0.79781	0.56373
team_16	15	Aggresome	0.505831	0.36613	0.57
team_16	16	Cytosol	0.505666	0.55423	0.48336
team_16	17	Vesicles and punctate cytosolic patterns	0.376378	0.50293	0.31825
team_16	18	Negative	0.447081	0.44669	0.44726
team_17	0	Nucleoplasm	0.73688	0.77672	0.71858
team_17	1	Nuclear membrane	0.729428	0.69141	0.74689
team_17	2	Nucleoli	0.72278	0.77577	0.69844
team_17	3	Nucleoli fibrillar center	0.509535	0.42009	0.55062
team_17	4	Nuclear speckles	0.494631	0.20976	0.62548
team_17	5	Nuclear bodies	0.444035	0.46721	0.43339
team_17	6	Endoplasmic reticulum	0.304287	0.43149	0.24586
team_17	7	Golgi apparatus	0.610882	0.64239	0.59641
team_17	8	Intermediate filaments	0.567684	0.61104	0.54777
team_17	9	Actin filaments	0.461962	0.40793	0.48678
team_17	10	Microtubules	0.645795	0.61598	0.65949
team_17	11	Mitotic spindle	0.179352	0.03952	0.24358
team_17	12	Centrosome	0.384078	0.3458	0.40166
team_17	13	Plasma membrane	0.482626	0.47234	0.48735
team_17	14	Mitochondria	0.658642	0.73663	0.62282
team_17	15	Aggresome	0.529407	0.4522	0.56487
team_17	16	Cytosol	0.497159	0.53713	0.4788
team_17	17	Vesicles and punctate cytosolic patterns	0.395332	0.48621	0.35359
team_17	18	Negative	0.345039	0.31939	0.35682
team_18	0	Nucleoplasm	0.740653	0.79781	0.7144
team_18	1	Nuclear membrane	0.738161	0.73074	0.74157
team_18	2	Nucleoli	0.695598	0.79572	0.64961
team_18	3	Nucleoli fibrillar center	0.473545	0.37772	0.51756
team_18	4	Nuclear speckles	0.471122	0.20539	0.59318
team_18	5	Nuclear bodies	0.39961	0.42617	0.38741
team_18	6	Endoplasmic reticulum	0.328596	0.43054	0.28177
team_18	7	Golgi apparatus	0.565976	0.59527	0.55252
team_18	8	Intermediate filaments	0.552968	0.65322	0.50692
team_18	9	Actin filaments	0.495685	0.41952	0.53067
team_18	10	Microtubules	0.639994	0.60458	0.65626
team_18	11	Mitotic spindle	0.582144	0.48697	0.62586
team_18	12	Centrosome	0.381934	0.39235	0.37715
team_18	13	Plasma membrane	0.43362	0.49286	0.40641
team_18	14	Mitochondria	0.623789	0.79591	0.54473
team_18	15	Aggresome	0.476127	0.3458	0.53599
team_18	16	Cytosol	0.465385	0.53504	0.43339
team_18	17	Vesicles and punctate cytosolic patterns	0.394449	0.48754	0.35169
team_18	18	Negative	0.388497	0.39045	0.3876
team_19	0	Nucleoplasm	0.725452	0.79667	0.69274
team_19	1	Nuclear membrane	0.729214	0.7201	0.7334
team_19	2	Nucleoli	0.683329	0.7828	0.63764
team_19	3	Nucleoli fibrillar center	0.498581	0.42541	0.53219
team_19	4	Nuclear speckles	0.48079	0.2299	0.59603
team_19	5	Nuclear bodies	0.422625	0.48564	0.39368
team_19	6	Endoplasmic reticulum	0.334079	0.45334	0.2793
team_19	7	Golgi apparatus	0.582586	0.65797	0.54796
team_19	8	Intermediate filaments	0.545263	0.64239	0.50065
team_19	9	Actin filaments	0.523219	0.47101	0.5472
team_19	10	Microtubules	0.641332	0.63365	0.64486
team_19	11	Mitotic spindle	0.571217	0.69217	0.51566
team_19	12	Centrosome	0.395347	0.44365	0.37316
team_19	13	Plasma membrane	0.475238	0.5225	0.45353
team_19	14	Mitochondria	0.644532	0.76874	0.58748
team_19	15	Aggresome	0.519481	0.43928	0.55632
team_19	16	Cytosol	0.476149	0.53656	0.4484
team_19	17	Vesicles and punctate cytosolic patterns	0.38841	0.494	0.33991
team_19	18	Negative	0.414895	0.43833	0.40413
team_20	0	Nucleoplasm	0.734991	0.80009	0.70509
team_20	1	Nuclear membrane	0.725585	0.72884	0.72409
team_20	2	Nucleoli	0.675307	0.74366	0.64391
team_20	3	Nucleoli fibrillar center	0.459091	0.3591	0.50502
team_20	4	Nuclear speckles	0.457562	0.15238	0.59774
team_20	5	Nuclear bodies	0.395628	0.44289	0.37392
team_20	6	Endoplasmic reticulum	0.359984	0.46987	0.30951
team_20	7	Golgi apparatus	0.512457	0.56753	0.48716
team_20	8	Intermediate filaments	0.531268	0.64467	0.47918
team_20	9	Actin filaments	0.461467	0.43035	0.47576
team_20	10	Microtubules	0.663347	0.65892	0.66538
team_20	11	Mitotic spindle	0.516714	0.41477	0.56354
team_20	12	Centrosome	0.353306	0.34276	0.35815
team_20	13	Plasma membrane	0.429052	0.46759	0.41135
team_20	14	Mitochondria	0.607248	0.74708	0.54302
team_20	15	Aggresome	0.43955	0.2147	0.54283
team_20	16	Cytosol	0.486648	0.54758	0.45866
team_20	17	Vesicles and punctate cytosolic patterns	0.383151	0.47481	0.34105
team_20	18	Negative	0.431891	0.43111	0.43225
team_21	0	Nucleoplasm	0.762363	0.82004	0.73587
team_21	1	Nuclear membrane	0.754329	0.78831	0.73872
team_21	2	Nucleoli	0.697912	0.7828	0.65892
team_21	3	Nucleoli fibrillar center	0.467125	0.39786	0.49894
team_21	4	Nuclear speckles	0.439917	0.20387	0.54834
team_21	5	Nuclear bodies	0.387842	0.39995	0.38228
team_21	6	Endoplasmic reticulum	0.352513	0.47633	0.29564
team_21	7	Golgi apparatus	0.580723	0.6384	0.55423
team_21	8	Intermediate filaments	0.597803	0.68191	0.55917
team_21	9	Actin filaments	0.509461	0.50217	0.51281
team_21	10	Microtubules	0.667819	0.66196	0.67051
team_21	11	Mitotic spindle	0.299183	0.304	0.29697
team_21	12	Centrosome	0.370664	0.42066	0.3477
team_21	13	Plasma membrane	0.476888	0.49134	0.47025
team_21	14	Mitochondria	0.675216	0.80997	0.61332
team_21	15	Aggresome	0.505322	0.43814	0.53618
team_21	16	Cytosol	0.488411	0.54739	0.46132
team_21	17	Vesicles and punctate cytosolic patterns	0.370246	0.45904	0.32946
team_21	18	Negative	0.337292	0.34276	0.33478
team_22	0	Nucleoplasm	0.71095	0.77045	0.68362
team_22	1	Nuclear membrane	0.716471	0.73587	0.70756
team_22	2	Nucleoli	0.705313	0.80218	0.66082
team_22	3	Nucleoli fibrillar center	0.515502	0.5073	0.51927
team_22	4	Nuclear speckles	0.464252	0.21831	0.57722
team_22	5	Nuclear bodies	0.364794	0.42807	0.33573
team_22	6	Endoplasmic reticulum	0.28904	0.40166	0.23731
team_22	7	Golgi apparatus	0.520891	0.5662	0.50008
team_22	8	Intermediate filaments	0.566005	0.70167	0.50369
team_22	9	Actin filaments	0.467056	0.41667	0.4902
team_22	10	Microtubules	0.657444	0.63479	0.66785
team_22	11	Mitotic spindle	0.595806	0.50597	0.63707
team_22	12	Centrosome	0.349804	0.38665	0.33288
team_22	13	Plasma membrane	0.48149	0.50141	0.47234
team_22	14	Mitochondria	0.621254	0.7771	0.54967
team_22	15	Aggresome	0.448255	0.29944	0.51661
team_22	16	Cytosol	0.477971	0.54359	0.44783
team_22	17	Vesicles and punctate cytosolic patterns	0.321759	0.42123	0.27607
team_22	18	Negative	0.39644	0.38342	0.40242
team_23	0	Nucleoplasm	0.73283	0.80522	0.69958
team_23	1	Nuclear membrane	0.740165	0.75696	0.73245
team_23	2	Nucleoli	0.684324	0.75411	0.65227
team_23	3	Nucleoli fibrillar center	0.481013	0.4788	0.48203
team_23	4	Nuclear speckles	0.497514	0.24415	0.61389
team_23	5	Nuclear bodies	0.375935	0.42541	0.35321
team_23	6	Endoplasmic reticulum	0.309987	0.44422	0.24833
team_23	7	Golgi apparatus	0.532763	0.57703	0.51243
team_23	8	Intermediate filaments	0.502666	0.62453	0.44669
team_23	9	Actin filaments	0.452073	0.37734	0.4864
team_23	10	Microtubules	0.622796	0.6517	0.60952
team_23	11	Mitotic spindle	0.598456	0.54169	0.62453
team_23	12	Centrosome	0.378937	0.38779	0.37487
team_23	13	Plasma membrane	0.411585	0.46132	0.38874
team_23	14	Mitochondria	0.614291	0.77235	0.54169
team_23	15	Aggresome	0.467093	0.27987	0.55309
team_23	16	Cytosol	0.470296	0.54568	0.43567
team_23	17	Vesicles and punctate cytosolic patterns	0.382649	0.46949	0.34276
team_23	18	Negative	0.40891	0.4218	0.40299
team_24	0	Nucleoplasm	0.727653	0.77843	0.70433
team_24	1	Nuclear membrane	0.689731	0.69559	0.68704
team_24	2	Nucleoli	0.703864	0.80047	0.65949
team_24	3	Nucleoli fibrillar center	0.514459	0.44897	0.54454
team_24	4	Nuclear speckles	0.488257	0.26562	0.59052
team_24	5	Nuclear bodies	0.411497	0.4598	0.38931
team_24	6	Endoplasmic reticulum	0.257757	0.40527	0.19
team_24	7	Golgi apparatus	0.54813	0.61427	0.51775
team_24	8	Intermediate filaments	0.569141	0.69426	0.51167
team_24	9	Actin filaments	0.481356	0.42446	0.50749
team_24	10	Microtubules	0.649317	0.65778	0.64543
team_24	11	Mitotic spindle	0.459763	0.4845	0.4484
team_24	12	Centrosome	0.39075	0.42408	0.37544
team_24	13	Plasma membrane	0.455527	0.47063	0.44859
team_24	14	Mitochondria	0.642618	0.76266	0.58748
team_24	15	Aggresome	0.512165	0.44954	0.54093
team_24	16	Cytosol	0.471219	0.53124	0.44365
team_24	17	Vesicles and punctate cytosolic patterns	0.344307	0.47177	0.28576
team_24	18	Negative	0.269709	0.26372	0.27246
team_25	0	Nucleoplasm	0.705412	0.76361	0.67868
team_25	1	Nuclear membrane	0.645321	0.68438	0.62738
team_25	2	Nucleoli	0.687531	0.77919	0.64543
team_25	3	Nucleoli fibrillar center	0.493966	0.40413	0.53523
team_25	4	Nuclear speckles	0.483351	0.19874	0.61408
team_25	5	Nuclear bodies	0.416979	0.45695	0.39862
team_25	6	Endoplasmic reticulum	0.318397	0.39938	0.2812
team_25	7	Golgi apparatus	0.544488	0.57209	0.53181
team_25	8	Intermediate filaments	0.575499	0.65531	0.53884
team_25	9	Actin filaments	0.459358	0.44764	0.46474
team_25	10	Microtubules	0.617964	0.62187	0.61617
team_25	11	Mitotic spindle	0.271721	0.19152	0.30856
team_25	12	Centrosome	0.382353	0.38665	0.38038
team_25	13	Plasma membrane	0.482858	0.50369	0.47329
team_25	14	Mitochondria	0.618196	0.73967	0.5624
team_25	15	Aggresome	0.476037	0.45182	0.48716
team_25	16	Cytosol	0.472297	0.5206	0.45011
team_25	17	Vesicles and punctate cytosolic patterns	0.369796	0.49153	0.31388
team_25	18	Negative	0.385251	0.37145	0.39159
team_26	0	Nucleoplasm	0.745776	0.80788	0.71725
team_26	1	Nuclear membrane	0.727967	0.7695	0.70889
team_26	2	Nucleoli	0.69366	0.78584	0.65132
team_26	3	Nucleoli fibrillar center	0.5039	0.47747	0.51604
team_26	4	Nuclear speckles	0.48999	0.20577	0.62054
team_26	5	Nuclear bodies	0.387958	0.47519	0.34789
team_26	6	Endoplasmic reticulum	0.312894	0.4427	0.25327
team_26	7	Golgi apparatus	0.535098	0.59603	0.50711
team_26	8	Intermediate filaments	0.60257	0.68837	0.56316
team_26	9	Actin filaments	0.47642	0.44973	0.48868
team_26	10	Microtubules	0.663886	0.6536	0.66861
team_26	11	Mitotic spindle	0.187792	0.20615	0.17936
team_26	12	Centrosome	0.35301	0.42579	0.31958
team_26	13	Plasma membrane	0.476701	0.49571	0.46797
team_26	14	Mitochondria	0.61372	0.77881	0.53789
team_26	15	Aggresome	0.484682	0.38456	0.53067
team_26	16	Cytosol	0.491901	0.55062	0.46493
team_26	17	Vesicles and punctate cytosolic patterns	0.346245	0.44897	0.29906
team_26	18	Negative	0.421807	0.42389	0.42085
team_27	0	Nucleoplasm	0.736899	0.79705	0.70927
team_27	1	Nuclear membrane	0.684232	0.6897	0.68172
team_27	2	Nucleoli	0.670731	0.79572	0.61332
team_27	3	Nucleoli fibrillar center	0.50285	0.44973	0.52725
team_27	4	Nuclear speckles	0.436222	0.21033	0.53998
team_27	5	Nuclear bodies	0.389263	0.44004	0.36594
team_27	6	Endoplasmic reticulum	0.330539	0.4636	0.26942
team_27	7	Golgi apparatus	0.549194	0.63916	0.50787
team_27	8	Intermediate filaments	0.53891	0.58539	0.51756
team_27	9	Actin filaments	0.488867	0.48431	0.49096
team_27	10	Microtubules	0.621437	0.59071	0.63555
team_27	11	Mitotic spindle	0.421388	0.38285	0.43909
team_27	12	Centrosome	0.347844	0.39159	0.32775
team_27	13	Plasma membrane	0.463423	0.47462	0.45828
team_27	14	Mitochondria	0.620102	0.75069	0.56012
team_27	15	Aggresome	0.480087	0.40926	0.51262
team_27	16	Cytosol	0.490104	0.54036	0.46702
team_27	17	Vesicles and punctate cytosolic patterns	0.349496	0.44441	0.3059
team_27	18	Negative	0.241098	0.22287	0.24947
team_28	0	Nucleoplasm	0.719267	0.78736	0.68799
team_28	1	Nuclear membrane	0.690318	0.66519	0.70186
team_28	2	Nucleoli	0.67953	0.77197	0.63707
team_28	3	Nucleoli fibrillar center	0.421217	0.33763	0.45961
team_28	4	Nuclear speckles	0.463338	0.20672	0.58121
team_28	5	Nuclear bodies	0.382646	0.41819	0.36632
team_28	6	Endoplasmic reticulum	0.310823	0.45391	0.2451
team_28	7	Golgi apparatus	0.579601	0.63194	0.55556
team_28	8	Intermediate filaments	0.577889	0.684	0.52915
team_28	9	Actin filaments	0.476235	0.44004	0.49286
team_28	10	Microtubules	0.655841	0.66196	0.65303
team_28	11	Mitotic spindle	0.144667	0.1862	0.12559
team_28	12	Centrosome	0.372582	0.42427	0.34884
team_28	13	Plasma membrane	0.491392	0.49647	0.48906
team_28	14	Mitochondria	0.628435	0.75069	0.57228
team_28	15	Aggresome	0.515559	0.46322	0.5396
team_28	16	Cytosol	0.475636	0.52459	0.45315
team_28	17	Vesicles and punctate cytosolic patterns	0.371665	0.44783	0.33668
team_28	18	Negative	0.346252	0.3249	0.35606
team_29	0	Nucleoplasm	0.707217	0.7619	0.6821
team_29	1	Nuclear membrane	0.654108	0.63536	0.66272
team_29	2	Nucleoli	0.668627	0.75677	0.62814
team_29	3	Nucleoli fibrillar center	0.500252	0.39349	0.54929
team_29	4	Nuclear speckles	0.48959	0.2318	0.608
team_29	5	Nuclear bodies	0.397067	0.44498	0.37506
team_29	6	Endoplasmic reticulum	0.284994	0.42769	0.21945
team_29	7	Golgi apparatus	0.54026	0.59299	0.51604
team_29	8	Intermediate filaments	0.578826	0.68077	0.532
team_29	9	Actin filaments	0.484276	0.47386	0.48906
team_29	10	Microtubules	0.643604	0.64087	0.64486
team_29	11	Mitotic spindle	0.168416	0.1843	0.16112
team_29	12	Centrosome	0.350873	0.36233	0.34561
team_29	13	Plasma membrane	0.449804	0.48678	0.43282
team_29	14	Mitochondria	0.634618	0.74841	0.58235
team_29	15	Aggresome	0.523633	0.44213	0.56107
team_29	16	Cytosol	0.474616	0.52383	0.45201
team_29	17	Vesicles and punctate cytosolic patterns	0.359025	0.44821	0.31806
team_29	18	Negative	0.361844	0.36575	0.36005
team_30	0	Nucleoplasm	0.714571	0.77368	0.68742
team_30	1	Nuclear membrane	0.684779	0.67241	0.69046
team_30	2	Nucleoli	0.613045	0.69559	0.57513
team_30	3	Nucleoli fibrillar center	0.454293	0.38646	0.48545
team_30	4	Nuclear speckles	0.391223	0.13851	0.5073
team_30	5	Nuclear bodies	0.371279	0.4313	0.34371
team_30	6	Endoplasmic reticulum	0.353371	0.43852	0.31426
team_30	7	Golgi apparatus	0.495914	0.57247	0.46075
team_30	8	Intermediate filaments	0.479367	0.55423	0.44498
team_30	9	Actin filaments	0.431328	0.39292	0.44897
team_30	10	Microtubules	0.620385	0.58406	0.63707
team_30	11	Mitotic spindle	0.536526	0.56582	0.52307
team_30	12	Centrosome	0.38049	0.41382	0.36518
team_30	13	Plasma membrane	0.41879	0.43871	0.40964
team_30	14	Mitochondria	0.626722	0.73739	0.57589
team_30	15	Aggresome	0.386823	0.11419	0.51205
team_30	16	Cytosol	0.480224	0.53048	0.45714
team_30	17	Vesicles and punctate cytosolic patterns	0.331927	0.40679	0.29754
team_30	18	Negative	0.348275	0.33174	0.35587
team_31	0	Nucleoplasm	0.714932	0.78641	0.6821
team_31	1	Nuclear membrane	0.676376	0.70528	0.6631
team_31	2	Nucleoli	0.677424	0.78679	0.62719
team_31	3	Nucleoli fibrillar center	0.510286	0.5263	0.50293
team_31	4	Nuclear speckles	0.454792	0.1957	0.5738
team_31	5	Nuclear bodies	0.370588	0.45144	0.33345
team_31	6	Endoplasmic reticulum	0.37688	0.52231	0.31008
team_31	7	Golgi apparatus	0.526914	0.58368	0.50084
team_31	8	Intermediate filaments	0.52098	0.63308	0.46949
team_31	9	Actin filaments	0.415246	0.36499	0.43833
team_31	10	Microtubules	0.561072	0.57266	0.55575
team_31	11	Mitotic spindle	0.531253	0.50274	0.54435
team_31	12	Centrosome	0.357682	0.32357	0.37335
team_31	13	Plasma membrane	0.402942	0.46778	0.37316
team_31	14	Mitochondria	0.629224	0.77843	0.56069
team_31	15	Aggresome	0.456433	0.45448	0.45733
team_31	16	Cytosol	0.466118	0.55309	0.42617
team_31	17	Vesicles and punctate cytosolic patterns	0.35072	0.41686	0.32034
team_31	18	Negative	0.213207	0.22154	0.20938
team_32	0	Nucleoplasm	0.714422	0.779	0.68476
team_32	1	Nuclear membrane	0.685294	0.69597	0.68039
team_32	2	Nucleoli	0.712816	0.79458	0.67526
team_32	3	Nucleoli fibrillar center	0.443483	0.30248	0.50825
team_32	4	Nuclear speckles	0.463965	0.20292	0.58387
team_32	5	Nuclear bodies	0.346033	0.37715	0.33174
team_32	6	Endoplasmic reticulum	0.330466	0.40546	0.29602
team_32	7	Golgi apparatus	0.539802	0.60477	0.50996
team_32	8	Intermediate filaments	0.563543	0.64752	0.52497
team_32	9	Actin filaments	0.482143	0.48032	0.48298
team_32	10	Microtubules	0.638771	0.6251	0.64505
team_32	11	Mitotic spindle	0.0270018	0.01919	0.03059
team_32	12	Centrosome	0.320475	0.38323	0.29165
team_32	13	Plasma membrane	0.426551	0.45923	0.41154
team_32	14	Mitochondria	0.634557	0.75525	0.57912
team_32	15	Aggresome	0.506596	0.42978	0.54188
team_32	16	Cytosol	0.488373	0.53941	0.46493
team_32	17	Vesicles and punctate cytosolic patterns	0.363607	0.47766	0.31122
team_32	18	Negative	0.34501	0.33212	0.35093
team_33	0	Nucleoplasm	0.713195	0.76931	0.68742
team_33	1	Nuclear membrane	0.697	0.70338	0.69407
team_33	2	Nucleoli	0.686525	0.78261	0.64239
team_33	3	Nucleoli fibrillar center	0.478997	0.44137	0.49628
team_33	4	Nuclear speckles	0.444816	0.2033	0.55575
team_33	5	Nuclear bodies	0.390108	0.43776	0.36822
team_33	6	Endoplasmic reticulum	0.233816	0.35568	0.17784
team_33	7	Golgi apparatus	0.584405	0.62073	0.56772
team_33	8	Intermediate filaments	0.540101	0.64543	0.49172
team_33	9	Actin filaments	0.432754	0.34409	0.47348
team_33	10	Microtubules	0.623678	0.59204	0.63821
team_33	11	Mitotic spindle	0.0359188	0.01691	0.04465
team_33	12	Centrosome	0.400432	0.47842	0.36461
team_33	13	Plasma membrane	0.44095	0.4541	0.43491
team_33	14	Mitochondria	0.599443	0.7562	0.52744
team_33	15	Aggresome	0.438999	0.24149	0.52972
team_33	16	Cytosol	0.465644	0.50939	0.44555
team_33	17	Vesicles and punctate cytosolic patterns	0.348136	0.43016	0.31046
team_33	18	Negative	0.378658	0.36043	0.38703
team_34	0	Nucleoplasm	0.694448	0.75525	0.66652
team_34	1	Nuclear membrane	0.639466	0.56278	0.67469
team_34	2	Nucleoli	0.626961	0.70547	0.5909
team_34	3	Nucleoli fibrillar center	0.451316	0.38817	0.48032
team_34	4	Nuclear speckles	0.466571	0.22154	0.57912
team_34	5	Nuclear bodies	0.370487	0.43168	0.34238
team_34	6	Endoplasmic reticulum	0.341804	0.40508	0.31274
team_34	7	Golgi apparatus	0.55746	0.55746	0.55746
team_34	8	Intermediate filaments	0.510561	0.59584	0.47139
team_34	9	Actin filaments	0.488329	0.47557	0.49419
team_34	10	Microtubules	0.624865	0.61484	0.62947
team_34	11	Mitotic spindle	0.0899577	0.1311	0.07106
team_34	12	Centrosome	0.364287	0.43225	0.33307
team_34	13	Plasma membrane	0.456204	0.49305	0.43928
team_34	14	Mitochondria	0.600835	0.7296	0.54169
team_34	15	Aggresome	0.432274	0.39634	0.44878
team_34	16	Cytosol	0.472473	0.52364	0.44897
team_34	17	Vesicles and punctate cytosolic patterns	0.362619	0.43605	0.32889
team_34	18	Negative	0.378251	0.37734	0.37867
team_35	0	Nucleoplasm	0.718596	0.77406	0.69312
team_35	1	Nuclear membrane	0.677105	0.66044	0.68476
team_35	2	Nucleoli	0.668782	0.75354	0.62985
team_35	3	Nucleoli fibrillar center	0.476687	0.38646	0.51813
team_35	4	Nuclear speckles	0.483582	0.24415	0.59356
team_35	5	Nuclear bodies	0.372305	0.4085	0.35568
team_35	6	Endoplasmic reticulum	0.265316	0.3933	0.20653
team_35	7	Golgi apparatus	0.523161	0.56183	0.5054
team_35	8	Intermediate filaments	0.535603	0.64562	0.48507
team_35	9	Actin filaments	0.446053	0.37145	0.48032
team_35	10	Microtubules	0.637237	0.65911	0.62719
team_35	11	Mitotic spindle	0.0316927	0.01672	0.03857
team_35	12	Centrosome	0.347624	0.37145	0.33668
team_35	13	Plasma membrane	0.435439	0.49533	0.40793
team_35	14	Mitochondria	0.618941	0.75031	0.5586
team_35	15	Aggresome	0.485333	0.38456	0.53162
team_35	16	Cytosol	0.470674	0.52744	0.4446
team_35	17	Vesicles and punctate cytosolic patterns	0.390911	0.50939	0.33649
team_35	18	Negative	0.317933	0.32262	0.31578
team_36	0	Nucleoplasm	0.725791	0.78451	0.69882
team_36	1	Nuclear membrane	0.693566	0.70281	0.68932
team_36	2	Nucleoli	0.678426	0.76722	0.63764
team_36	3	Nucleoli fibrillar center	0.444326	0.361	0.4826
team_36	4	Nuclear speckles	0.474273	0.22781	0.58748
team_36	5	Nuclear bodies	0.359284	0.42256	0.33022
team_36	6	Endoplasmic reticulum	0.291006	0.41287	0.23503
team_36	7	Golgi apparatus	0.507114	0.58406	0.47177
team_36	8	Intermediate filaments	0.554954	0.67773	0.49856
team_36	9	Actin filaments	0.469081	0.4351	0.48469
team_36	10	Microtubules	0.625423	0.59014	0.64163
team_36	11	Mitotic spindle	0.0321823	0.01083	0.04199
team_36	12	Centrosome	0.297247	0.38513	0.25688
team_36	13	Plasma membrane	0.457298	0.4655	0.45353
team_36	14	Mitochondria	0.566388	0.70661	0.50198
team_36	15	Aggresome	0.517733	0.43662	0.55499
team_36	16	Cytosol	0.481213	0.53238	0.45771
team_36	17	Vesicles and punctate cytosolic patterns	0.33609	0.43491	0.2907
team_36	18	Negative	0.427742	0.43282	0.42541
team_37	0	Nucleoplasm	0.235074	0.25213	0.22724
team_37	1	Nuclear membrane	0.227884	0.22515	0.22914
team_37	2	Nucleoli	0.222403	0.24662	0.21128
team_37	3	Nucleoli fibrillar center	0.166129	0.14022	0.17803
team_37	4	Nuclear speckles	0.158648	0.06061	0.20368
team_37	5	Nuclear bodies	0.129202	0.14079	0.12388
team_37	6	Endoplasmic reticulum	0.0847904	0.11096	0.07277
team_37	7	Golgi apparatus	0.167691	0.18696	0.15884
team_37	8	Intermediate filaments	0.193445	0.26258	0.16169
team_37	9	Actin filaments	0.128481	0.10127	0.14098
team_37	10	Microtubules	0.202011	0.1748	0.21451
team_37	11	Mitotic spindle	0.106094	0.18278	0.07087
team_37	12	Centrosome	0.114384	0.15162	0.09728
team_37	13	Plasma membrane	0.147787	0.16302	0.14079
team_37	14	Mitochondria	0.194174	0.25745	0.16511
team_37	15	Aggresome	0.179039	0.15352	0.19076
team_37	16	Cytosol	0.157351	0.16321	0.15466
team_37	17	Vesicles and punctate cytosolic patterns	0.0946666	0.12331	0.08151
team_37	18	Negative	0.137918	0.14573	0.13433
team_38	0	Nucleoplasm	0.752468	0.82004	0.72143
team_38	1	Nuclear membrane	0.652027	0.69369	0.63289
team_38	2	Nucleoli	0.703145	0.80522	0.65626
team_38	3	Nucleoli fibrillar center	0.389291	0.36195	0.40185
team_38	4	Nuclear speckles	0.394449	0.18392	0.49115
team_38	5	Nuclear bodies	0.355036	0.39045	0.33877
team_38	6	Endoplasmic reticulum	0.256102	0.41325	0.18392
team_38	7	Golgi apparatus	0.454097	0.48925	0.43795
team_38	8	Intermediate filaments	0.477268	0.60382	0.41914
team_38	9	Actin filaments	0.374269	0.25631	0.42845
team_38	10	Microtubules	0.577898	0.63232	0.5529
team_38	11	Mitotic spindle	0.576263	0.45505	0.63194
team_38	12	Centrosome	0.311606	0.32072	0.30742
team_38	13	Plasma membrane	0.387104	0.42408	0.37012
team_38	14	Mitochondria	0.535512	0.72599	0.44802
team_38	15	Aggresome	0.387494	0.12749	0.50692
team_38	16	Cytosol	0.44919	0.5415	0.40679
team_38	17	Vesicles and punctate cytosolic patterns	0.274597	0.33592	0.24643
team_38	18	Negative	0.404633	0.40945	0.40242
team_39	0	Nucleoplasm	0.700686	0.76969	0.66899
team_39	1	Nuclear membrane	0.691355	0.7144	0.68077
team_39	2	Nucleoli	0.667386	0.77558	0.61769
team_39	3	Nucleoli fibrillar center	0.443839	0.33877	0.4921
team_39	4	Nuclear speckles	0.437451	0.16625	0.56202
team_39	5	Nuclear bodies	0.381671	0.4275	0.36062
team_39	6	Endoplasmic reticulum	0.303573	0.43377	0.24377
team_39	7	Golgi apparatus	0.527943	0.57247	0.50749
team_39	8	Intermediate filaments	0.53582	0.62852	0.49324
team_39	9	Actin filaments	0.45474	0.45448	0.45486
team_39	10	Microtubules	0.640443	0.6118	0.6536
team_39	11	Mitotic spindle	0.0466267	0.01577	0.0608
team_39	12	Centrosome	0.322548	0.38361	0.2945
team_39	13	Plasma membrane	0.412986	0.4484	0.39672
team_39	14	Mitochondria	0.599177	0.73302	0.5377
team_39	15	Aggresome	0.502473	0.42123	0.53979
team_39	16	Cytosol	0.457522	0.51585	0.43073
team_39	17	Vesicles and punctate cytosolic patterns	0.301445	0.38399	0.26353
team_39	18	Negative	0.275324	0.27246	0.27664
team_40	0	Nucleoplasm	0.233649	0.25422	0.2242
team_40	1	Nuclear membrane	0.220579	0.228	0.21717
team_40	2	Nucleoli	0.220525	0.23693	0.21299
team_40	3	Nucleoli fibrillar center	0.112861	0.06612	0.13433
team_40	4	Nuclear speckles	0.151296	0.08151	0.18335
team_40	5	Nuclear bodies	0.107229	0.12103	0.10089
team_40	6	Endoplasmic reticulum	0.0844464	0.13965	0.05909
team_40	7	Golgi apparatus	0.168674	0.21242	0.14858
team_40	8	Intermediate filaments	0.185686	0.26771	0.14801
team_40	9	Actin filaments	0.146439	0.1273	0.15523
team_40	10	Microtubules	0.21831	0.21831	0.21831
team_40	11	Mitotic spindle	0.0123432	0.01026	0.0133
team_40	12	Centrosome	0.105401	0.14459	0.0874
team_40	13	Plasma membrane	0.149382	0.15485	0.14687
team_40	14	Mitochondria	0.199421	0.25137	0.17556
team_40	15	Aggresome	0.162146	0.09861	0.19133
team_40	16	Cytosol	0.156541	0.17594	0.14763
team_40	17	Vesicles and punctate cytosolic patterns	0.0948679	0.11609	0.08512
team_40	18	Negative	0.114282	0.10621	0.11799
team_41	0	Nucleoplasm	0.696232	0.7543	0.66956
team_41	1	Nuclear membrane	0.658257	0.64068	0.66633
team_41	2	Nucleoli	0.687133	0.79116	0.63935
team_41	3	Nucleoli fibrillar center	0.470235	0.44042	0.48393
team_41	4	Nuclear speckles	0.445319	0.20159	0.55727
team_41	5	Nuclear bodies	0.381985	0.41857	0.36518
team_41	6	Endoplasmic reticulum	0.311728	0.45182	0.24738
team_41	7	Golgi apparatus	0.528039	0.5947	0.49742
team_41	8	Intermediate filaments	0.541512	0.60648	0.51167
team_41	9	Actin filaments	0.453094	0.48317	0.43928
team_41	10	Microtubules	0.619738	0.6213	0.61902
team_41	11	Mitotic spindle	0.266707	0.30837	0.24757
team_41	12	Centrosome	0.359208	0.32718	0.37392
team_41	13	Plasma membrane	0.416327	0.43833	0.40622
team_41	14	Mitochondria	0.613075	0.71554	0.56601
team_41	15	Aggresome	0.443765	0.41382	0.45752
team_41	16	Cytosol	0.464486	0.50654	0.44517
team_41	17	Vesicles and punctate cytosolic patterns	0.357401	0.46911	0.30609
team_41	18	Negative	0	0	0
team_42	0	Nucleoplasm	0.736057	0.80389	0.7049
team_42	1	Nuclear membrane	0.677328	0.72485	0.6555
team_42	2	Nucleoli	0.669022	0.77995	0.61807
team_42	3	Nucleoli fibrillar center	0.46108	0.3952	0.49134
team_42	4	Nuclear speckles	0.452211	0.17385	0.58007
team_42	5	Nuclear bodies	0.341853	0.41268	0.30932
team_42	6	Endoplasmic reticulum	0.309879	0.4294	0.25498
team_42	7	Golgi apparatus	0.518993	0.58292	0.48963
team_42	8	Intermediate filaments	0.553529	0.67982	0.49552
team_42	9	Actin filaments	0.444089	0.45125	0.4408
team_42	10	Microtubules	0.626841	0.60002	0.63916
team_42	11	Mitotic spindle	0.0543638	0.02546	0.06764
team_42	12	Centrosome	0.302171	0.36727	0.27227
team_42	13	Plasma membrane	0.432145	0.42902	0.43358
team_42	14	Mitochondria	0.582413	0.6992	0.52877
team_42	15	Aggresome	0.445849	0.37411	0.4788
team_42	16	Cytosol	0.45832	0.51756	0.43111
team_42	17	Vesicles and punctate cytosolic patterns	0.285665	0.36157	0.2508
team_42	18	Negative	0.246373	0.25783	0.24111
team_43	0	Nucleoplasm	0.699993	0.76418	0.67051
team_43	1	Nuclear membrane	0.622175	0.55955	0.65094
team_43	2	Nucleoli	0.659027	0.76019	0.61256
team_43	3	Nucleoli fibrillar center	0.432271	0.39178	0.45087
team_43	4	Nuclear speckles	0.467966	0.1995	0.59128
team_43	5	Nuclear bodies	0.34257	0.41496	0.30932
team_43	6	Endoplasmic reticulum	0.29175	0.47025	0.20976
team_43	7	Golgi apparatus	0.452196	0.49438	0.43282
team_43	8	Intermediate filaments	0.524914	0.64144	0.47139
team_43	9	Actin filaments	0.471713	0.47614	0.46968
team_43	10	Microtubules	0.626722	0.58558	0.64562
team_43	11	Mitotic spindle	0.0689327	0.05396	0.07581
team_43	12	Centrosome	0.250655	0.37981	0.19133
team_43	13	Plasma membrane	0.450799	0.53048	0.4142
team_43	14	Mitochondria	0.606641	0.7315	0.54929
team_43	15	Aggresome	0.348383	0.18772	0.42218
team_43	16	Cytosol	0.461997	0.52345	0.43377
team_43	17	Vesicles and punctate cytosolic patterns	0.363182	0.43453	0.33041
team_43	18	Negative	0.352756	0.35549	0.3515
team_44	0	Nucleoplasm	0.666031	0.73777	0.63308
team_44	1	Nuclear membrane	0.619403	0.59128	0.63232
team_44	2	Nucleoli	0.618144	0.72751	0.56791
team_44	3	Nucleoli fibrillar center	0.499992	0.41914	0.53713
team_44	4	Nuclear speckles	0.405414	0.13851	0.52801
team_44	5	Nuclear bodies	0.363496	0.4256	0.33497
team_44	6	Endoplasmic reticulum	0.236067	0.36366	0.17746
team_44	7	Golgi apparatus	0.540162	0.62453	0.50141
team_44	8	Intermediate filaments	0.528791	0.60743	0.49267
team_44	9	Actin filaments	0.461823	0.46664	0.45961
team_44	10	Microtubules	0.596088	0.5776	0.60458
team_44	11	Mitotic spindle	0.14523	0.18468	0.12711
team_44	12	Centrosome	0.301851	0.37411	0.26866
team_44	13	Plasma membrane	0.375787	0.4237	0.35378
team_44	14	Mitochondria	0.598731	0.72333	0.5415
team_44	15	Aggresome	0.462711	0.4161	0.48412
team_44	16	Cytosol	0.431994	0.49514	0.40299
team_44	17	Vesicles and punctate cytosolic patterns	0.325838	0.41971	0.28272
team_44	18	Negative	0.336751	0.32946	0.3401
team_45	0	Nucleoplasm	0.751601	0.83011	0.71554
team_45	1	Nuclear membrane	0.657183	0.64885	0.66101
team_45	2	Nucleoli	0.736486	0.84455	0.68685
team_45	3	Nucleoli fibrillar center	0.429279	0.40337	0.44118
team_45	4	Nuclear speckles	0.392133	0.22496	0.46892
team_45	5	Nuclear bodies	0.385051	0.44403	0.35796
team_45	6	Endoplasmic reticulum	0.227921	0.399	0.14934
team_45	7	Golgi apparatus	0.470092	0.54131	0.43738
team_45	8	Intermediate filaments	0.455457	0.58292	0.39691
team_45	9	Actin filaments	0.40197	0.32281	0.43833
team_45	10	Microtubules	0.514447	0.58254	0.48317
team_45	11	Mitotic spindle	0.545379	0.41401	0.60572
team_45	12	Centrosome	0.307635	0.3838	0.27265
team_45	13	Plasma membrane	0.361206	0.41667	0.33573
team_45	14	Mitochondria	0.576143	0.77235	0.48602
team_45	15	Aggresome	0.392425	0.1444	0.50635
team_45	16	Cytosol	0.472028	0.5396	0.44099
team_45	17	Vesicles and punctate cytosolic patterns	0.202068	0.20311	0.20159
team_45	18	Negative	0.172215	0.16245	0.1767
team_46	0	Nucleoplasm	0.712934	0.77634	0.68381
team_46	1	Nuclear membrane	0.656755	0.70623	0.63403
team_46	2	Nucleoli	0.613508	0.7467	0.55233
team_46	3	Nucleoli fibrillar center	0.415374	0.39311	0.4256
team_46	4	Nuclear speckles	0.444332	0.21831	0.54815
team_46	5	Nuclear bodies	0.353502	0.39178	0.33592
team_46	6	Endoplasmic reticulum	0.173212	0.30419	0.11305
team_46	7	Golgi apparatus	0.403476	0.43928	0.38703
team_46	8	Intermediate filaments	0.444003	0.58045	0.38133
team_46	9	Actin filaments	0.371664	0.30305	0.40318
team_46	10	Microtubules	0.597921	0.57722	0.60743
team_46	11	Mitotic spindle	0.472893	0.4712	0.47367
team_46	12	Centrosome	0.306203	0.37677	0.27379
team_46	13	Plasma membrane	0.335678	0.40299	0.30476
team_46	14	Mitochondria	0.539057	0.73891	0.44726
team_46	15	Aggresome	0.399725	0.16511	0.50749
team_46	16	Cytosol	0.438343	0.52193	0.39995
team_46	17	Vesicles and punctate cytosolic patterns	0.338339	0.43833	0.29241
team_46	18	Negative	0.339505	0.34276	0.33801
team_47	0	Nucleoplasm	0.705028	0.77273	0.67393
team_47	1	Nuclear membrane	0.676392	0.68837	0.67089
team_47	2	Nucleoli	0.636495	0.72542	0.59565
team_47	3	Nucleoli fibrillar center	0.421383	0.32699	0.46474
team_47	4	Nuclear speckles	0.466576	0.20501	0.58672
team_47	5	Nuclear bodies	0.362238	0.41002	0.34029
team_47	6	Endoplasmic reticulum	0.220691	0.38513	0.14516
team_47	7	Golgi apparatus	0.467732	0.52554	0.44118
team_47	8	Intermediate filaments	0.475302	0.63935	0.39995
team_47	9	Actin filaments	0.411418	0.35986	0.4351
team_47	10	Microtubules	0.592425	0.57589	0.60002
team_47	11	Mitotic spindle	0.0933112	0.09253	0.09367
team_47	12	Centrosome	0.324423	0.34903	0.31312
team_47	13	Plasma membrane	0.388151	0.44023	0.36423
team_47	14	Mitochondria	0.70148	0.70148	0.70148
team_47	15	Aggresome	0.481724	0.36689	0.53447
team_47	16	Cytosol	0.461444	0.53162	0.42921
team_47	17	Vesicles and punctate cytosolic patterns	0.336101	0.39482	0.30913
team_47	18	Negative	0.365487	0.36119	0.36746
team_48	0	Nucleoplasm	0.689434	0.75297	0.66025
team_48	1	Nuclear membrane	0.642824	0.62681	0.65018
team_48	2	Nucleoli	0.579935	0.66899	0.53903
team_48	3	Nucleoli fibrillar center	0.334681	0.22857	0.38342
team_48	4	Nuclear speckles	0.415988	0.13984	0.54283
team_48	5	Nuclear bodies	0.275317	0.31008	0.25935
team_48	6	Endoplasmic reticulum	0.269071	0.39406	0.21166
team_48	7	Golgi apparatus	0.388157	0.41667	0.37506
team_48	8	Intermediate filaments	0.409616	0.59033	0.32661
team_48	9	Actin filaments	0.422593	0.32794	0.46607
team_48	10	Microtubules	0.640634	0.60496	0.65702
team_48	11	Mitotic spindle	0.382106	0.16663	0.48108
team_48	12	Centrosome	0.276507	0.38418	0.22705
team_48	13	Plasma membrane	0.368059	0.40204	0.35245
team_48	14	Mitochondria	0.474042	0.71725	0.36233
team_48	15	Aggresome	0.361547	0.07277	0.49419
team_48	16	Cytosol	0.458303	0.51585	0.43187
team_48	17	Vesicles and punctate cytosolic patterns	0.249022	0.26087	0.24358
team_48	18	Negative	0.424981	0.41743	0.42845
team_49	0	Nucleoplasm	0.702527	0.75734	0.67735
team_49	1	Nuclear membrane	0.649918	0.66424	0.64334
team_49	2	Nucleoli	0.656835	0.7524	0.61294
team_49	3	Nucleoli fibrillar center	0.407418	0.30951	0.45239
team_49	4	Nuclear speckles	0.388592	0.08341	0.52877
team_49	5	Nuclear bodies	0.315827	0.34447	0.30267
team_49	6	Endoplasmic reticulum	0.196831	0.29526	0.15162
team_49	7	Golgi apparatus	0.427525	0.49666	0.39577
team_49	8	Intermediate filaments	0.455991	0.51471	0.42902
team_49	9	Actin filaments	0.44301	0.44327	0.44289
team_49	10	Microtubules	0.61463	0.56867	0.63574
team_49	11	Mitotic spindle	0.292273	0.36974	0.25669
team_49	12	Centrosome	0.25098	0.32376	0.21755
team_49	13	Plasma membrane	0.444829	0.44574	0.44441
team_49	14	Mitochondria	0.536328	0.6897	0.46588
team_49	15	Aggresome	0.386609	0.26201	0.44384
team_49	16	Cytosol	0.452124	0.50863	0.42617
team_49	17	Vesicles and punctate cytosolic patterns	0.291895	0.38095	0.25099
team_49	18	Negative	0.295036	0.28462	0.29982
team_50	0	Nucleoplasm	0.720907	0.78223	0.69274
team_50	1	Nuclear membrane	0.678064	0.72181	0.65797
team_50	2	Nucleoli	0.680674	0.80332	0.62434
team_50	3	Nucleoli fibrillar center	0.435592	0.40812	0.44821
team_50	4	Nuclear speckles	0.385083	0.09253	0.51946
team_50	5	Nuclear bodies	0.36014	0.38019	0.35093
team_50	6	Endoplasmic reticulum	0.262123	0.41211	0.19323
team_50	7	Golgi apparatus	0.523328	0.58387	0.49552
team_50	8	Intermediate filaments	0.553512	0.6384	0.51452
team_50	9	Actin filaments	0.362525	0.2736	0.40337
team_50	10	Microtubules	0.61016	0.57722	0.62529
team_50	11	Mitotic spindle	0.0835663	0.10583	0.07334
team_50	12	Centrosome	0.336317	0.37772	0.3173
team_50	13	Plasma membrane	0.448482	0.47348	0.437
team_50	14	Mitochondria	0.58229	0.73397	0.51262
team_50	15	Aggresome	0.49587	0.40356	0.53827
team_50	16	Cytosol	0.472748	0.51376	0.45391
team_50	17	Vesicles and punctate cytosolic patterns	0.21883	0.26505	0.1976
team_50	18	Negative	0	0	0

## Sheet: ST4 - AP per class stats
LabelName	AP_public_mean	AP_public_std	AP_private_mean	AP_private_std
Endoplasmic reticulum	0.420861	0.102448	0.252145	0.0707816
Vesicles and punctate cytosolic patterns	0.431722	0.103003	0.310703	0.0648981
Centrosome	0.389086	0.0784538	0.332211	0.0722843
Negative	0.339386	0.113766	0.344599	0.106071
Nuclear bodies	0.421637	0.085132	0.359906	0.0632722
Mitotic spindle	0.324615	0.207623	0.378586	0.234171
Plasma membrane	0.460096	0.0972877	0.422617	0.0719548
Cytosol	0.51805	0.0987185	0.444064	0.0654875
Actin filaments	0.411293	0.105714	0.479932	0.0814604
Intermediate filaments	0.627399	0.106637	0.489258	0.086672
Nucleoli fibrillar center	0.397089	0.107128	0.495531	0.0833287
Golgi apparatus	0.57231	0.124863	0.505666	0.0915167
Aggresome	0.355646	0.123425	0.519023	0.0821271
Mitochondria	0.728696	0.135441	0.549507	0.0977398
Nuclear speckles	0.203885	0.0517525	0.568879	0.0867339
Nucleoli	0.747095	0.138328	0.626426	0.0929525
Microtubules	0.604375	0.115087	0.627806	0.0935899
Nuclear membrane	0.667098	0.135818	0.680227	0.102084
Nucleoplasm	0.757636	0.150612	0.68465	0.0986974

## Sheet: ST5 - Solution summary
Team	Score		input and preprocessing						Segmentation			Single cell aprooach				Loss
		external data	Pseudo-labelling	Label noise reduction	Manual labelling of rare class	Thresholding	Heavy augmentation	Image resolution	(enhanced) HPACellSegmentator	Segmentation postprocessing (border cell classifier)	Edge heuristics	MaskRCNN	PuzzleCAM and modifications	cell and image models	Transformers	Weighed-loss / Oversampling	Focal loss	Combine 2+ losses
Team 1	0.5667	X	X						X	X	X		X	X	X		X	X
Team 2	0.55328	X					X		X	X	X			X		X
Team 3	0.54995	X	X		X		X		X				X	X		X	X	X
Team 4	0.54389	X	X		X	X		X	X		X
Team 5	0.54243	X	X		X	X			X
Team 6	0.54108	X		X					X				X
Team 7	0.54053	X	X						X		X		X	X
Team 8	0.53898	X	X						X		X		X
Team 9	0.53557	X							X					X
Team 10	0.53503	X		X					X		X			X
Team 11	0.53287	X	X		X				X					X
Team 12	0.53049	X			X			X	X		X			X
Team 13	0.52717	X	X (AI-based Label Boosting)		X				X	X	X			X	X
Team 15	0.5186	X	X						X					X
Team 16	0.51711	X	X						X (+YOLOv5)	X				X
Team 18	0.51559	X	X						X						X
Team 20	0.50626	X	X				X		X
Team 21	0.50249	X							X					X
Team 22	0.50106	X	X		X				X					X
Team 23	0.50016	X	X	X	X				X		X
Team 24	0.49222	X							X				X
Team 27	0.48319	X	X						X			X		X		X
Team 28	0.48066	X	X						X
Team 32	0.46893	X	X						X					X

## Sheet: ST6 - Team1
a. Team 1 (bestfitting) Submitted models
Model Index	Model name	Short description	Input size	# Parameters	Private LB score	Public LB score
1	Efficientnet-B0(FCAN)	Image level model on Efficientnet-B0	512x512	15M	0.529	0.557
2	Resnet200d(FCAN)	Image level model on Resnet200d	512x512	73M	0.532	0.547
3	Efficientnet-B0(Cell)	Cell level classification model on Efficientnet-B0	128x128	7M	0.541	0.563
4	InceptionV3(Cell)	Cell level classification model on InceptionV3	128x128	36M	0.547	0.565
5	Swin Samll(Cell)	Cell level classification model on Swin Small	128x128	49M	0.54	0.57
6	Deit Small(Cell)	Cell level classification model on Deit Small	224x224	22M	0.537	0.57
-	Final Ensembled1	Weighted average of the predictions from model 1 and model 5 and post-processing by reducing the confidences of the cells on image border.	-	64M	0.555	0.584
-	Final Ensembled2	Weighted average of the predictions from model 1,2,3,4,5,6 and post-processing by reducing the confidences of the cells on image border.	-	202M	0.566	0.59
b. Team 1 (bestfitting) Ablation study of the submitted models
Model name	Experiment index	Short description	Input size	# Parameters	Private LB score	Public LB score
Efficientnet-B0(FCAN)	1	Baseline	512x512	15M	0.529	0.557
	2	Remove the data augmentation: adding mitotic spindles with high confidence to other images to generate more positive samples of this type	512x512	15M	0.509	0.531
	3	Feed more cells to FCAN model	512x512	15M	0.517	0.544
	4	[Experiment #2] + [Experiment #3]	512x512	15M	0.5	0.529
	5	[Experiment #4] + Don't use HPA v18 external data	512x512	7M	0.468	0.489
	6	[Experiment #5] + Use se_resnext101 backbone	512x512	57M	0.44	0.468
	7	[Experiment #5] + Use seresnet152d backbone	512x512	75M	0.456	0.465
	8	[Experiment #5] + Use resnet200d backbone	512x512	73M	0.456	0.476
	9	[Experiment #4] + Use Efficientnet-B1 backbone	512x512	17M	0.503	0.526
	10	[Experiment #4] + Use Efficientnet-B2 backbone	512x512	19M	0.502	0.528
	11	[Experiment #4] + Use Efficientnet-B3 backbone	512x512	22M	0.517	0.526
	12	Use Efficientnet-B5 backbone	512x512	41M	0.516	0.54
	13	Use Efficientnet-B7 backbone	512x512	78M	0.518	0.534
Efficientnet-B0(Cell)	14	Baseline	128x128	7M	0.541	0.563
	15	Use Swin Small backbone	128x128	49M	0.54	0.57
	16	Use Swin Small backbone	224x224	49M	0.541	0.568
	17	Use Swin Small backbone	384x384	49M	0.521	0.564
	18	Use TNT Small backbone	224x224	24M	0.53	0.57
	19	Use MLP-Mixer Base backbone	224x224	60M	0.532	0.565
	20	Use Deit Small backbone	128x128	22M	0.533	0.564
	21	Use Deit Small backbone	224x224	22M	0.537	0.57
	22	Use InceptionV3 backbone	128x128	36M	0.547	0.565
Border Cells Post-Processing	23	Weighted average of the predictions from Efficientnet-B0(FCAN) and Swin Small(Cell)	-	64M	0.547	0.577
	24	[Experiment #23] + post-processing by reducing the confidences of the cells on image border.	-	64M	0.555	0.584

## Sheet: ST7 - Team2
a. Team 2 (red.ai) Submitted models
Model Index	Model name	Short description	Input size	# Parameters	Private LB score	Public LB score
1	EfficientNet-B3	EfficientNet-B3 with noisy student weights trained on single-cell stacked images	1024x1024x4	12M	0.529	0.557
2	EfficientNet-B5	EfficientNet-B5 with noisy student weights trained on single-cell stacked images	1024x1024x4, 512x512x3, 168x168x3	30M	0.532	0.547
3	ResNet200d	ResNet200d (Squeeze-and-Excitation network) trained on single-cell stacked images	1024x1024x4	27.5M	0.541	0.563
4	SEResNext50	SEResNext50 trained on single-cell stacked images	1024x1024x4	27.5M	0.547	0.565
5	ECA-ResNet50t	ECA-ResNet50t trained on original RGB images with masked border cells	512x512x3, 168x168x3	49M	0.54	0.57
6	EfficientNet-v2-small	EfficientNet-v2-small trained on original RGB images with masked border cells	512x512x3	22M	0.537	0.57
7	ECA-NFNet-L0	ECA-NFNet-L0 trained on original RGB images with masked border cells	512x512x3	24M	0.38358	0.42597
8	ECA-NFNet-L1	ECA-NFNet-L1 trained on original RGB images with masked border cells	512x512x3	41M	0.38173	0.42153
9	dm-NFNet-F0	dm-NFNet-F0 trained on cells cropped from original RGB images	168x168x3	71.5M	0.48711	0.50936
10	dm-NFNet-F1	dm-NFNet-F1 trained on cells cropped from original RGB images	168x168x3	132.6M	0.47608	0.50666
11	dm-NFNet-F2	dm-NFNet-F2 trained on cells cropped from original RGB images	168x168x3	193.8M	0.4769	0.51299
12	dm-NFNet-F3	dm-NFNet-F3 trained on cells cropped from original RGB images	168x168x3	254.9M	0.47798	0.49913
13	SEResNet-152d	SEResNet-152d trained on cells cropped from original RGB images	168x168x3	66.9 M	0.46983	0.4998
14	ECA-ResNet50d	ECA-ResNet50d trained on cells cropped from original RGB images	168x168x3	25.6 M	0.48298	0.50327
15	SEResNext50_32x4d	SEResNext50_32x4d trained on cells cropped from original RGB images	168x168x3	28M	0.47394	0.49631
-	Pipeline 1	Dual-Branch Cell Model. Ensemble of model 1,2,3,4, all single models trained on 16 cropped cells of 256x256 stacked 4x4 to form a 1024x1024x4	1024x1024x4	(sum of individual models)	0.50533	0.52877
-	Pipeline 2	Image Level Model: Pipeline 2a: Ensemble of 2,5,6,7,8 prediction on images with masked border cells Pipeline 2b: Ensemble of model 2,5,6,9,10,11,12,13,14,15 predictions on images with all but 1 cells masked out	512x512x3	(sum of individual models)	0.50533	0.52877
-	Pipeline 3	Cell Level model: Ensemble of model 2,5,6,9,10,11,12,13,14,15 predictions on cropped single cells	168x168x3	(sum of individual models)	0.54218	0.57264
-	Final submission	Ensemble of pipeline 1,2,3 (0.5*pipeline1 + 0.333*pipeline2 + 0.167*pipeline3)	-	(sum of individual models)	0.54218	0.57264
b. Team 2 (red.ai) Ablation study of the submitted models
Model name	Experiment index	Short description	Input size	# Parameters	Private LB score	Public LB score
*Improved segmentation	1	default segmentation	-	-	0.5xxx*	-
	2	adaptive post-processing of the segmentations per image	-	-	0.5xxx*	-
Pipeline 1 (single cell input)	3	baseline	256x256x4	5.3M	0.368	-
	4	Image level model: efficientnet-b5 finetune with image input and label	256x256x4	30M	0.48	-
	5	Duo-head model: efficientnet-b0 with two-head trained with cell image	256x256x4	5.3M	0.524	-
	6	Duo-head model + external data: train two-head model with additional external dataset	256x256x4	5.3M	0.533	-
	7	Duo-head model + external data + b3: train two-head model with external data with b3 backbone	256x256x4	12M	0.55011	0.55011
Pipeline 2	8	baseline	512x512	75M	0.50871	0.54944
	9	Single model from every pipeline	512x512, 168x168		0.370-0.386	0.415-0.426
	11	Emsemble of models on masked cells	xx	17M	0.43616	0.47107
Pipeline 3	12	baseline	512x512	19M	0.50533	0.52877
	13	Scores of individual models from pipeline 3	512x512	22M	0.470-0.487	0.494-0.513
mixed pipelines	14	Models 2+3+5 ensemble: Average of models from pipelines 2 and 3	512x512, 168x168	(sum of individual models)	0.54128	0.57264
	15	Models 2+5 ensemble: Average of models from pipelines 2a and 3	512x512, 168x168	(sum of individual models)	0.51853	0.55478
	16	Smaller pipeline: Single model from every pipeline	1024x1024x4, 512x512x3, 168x168x3	142.5M	0.53698	0.57684
	* Team 2 observed an in crease in performance in Exp #2 compared to #1, however, did not provide the sepcific decimal increase.

## Sheet: ST8 - Team3
a. Team 3 (MPWARE & ZFTurbo & Dieter) Submitted models
Model Index	Model name	Short description	# Parameters	Private LB score	Public LB score
1	Siamese SEResNeXt50-CV4-L1/0.25-S4x4-89k	MPWARE, Full image model trained with 89k images, L1 loss factor = 0.25, CV4, RGBY	25M	0.442	0.519
2	Siamese SEResNeXt50-CV4-L1/0.50-S6x4-98k	MPWARE, Full image model trained with 98k images, L1 loss factor = 0.50, CV4, RGBY	25M	0.45	0.521
3	EfficientNet B3-224x224 (green, LB=0.460)	ZFTurbo. Cell-level model trained only using green channel.	12M	0.41	0.46
4	EfficientNet B3-224x224x6 (OOF, LB=0.528)	ZFTurbo. Cell-level model trained on Out-of-fold (OOF) predictions obtained for ensemble of MPWARE and ZFTurbo models. Input is 6 channels: RGBY + Mask cell, mask nucleus	12M	0.515	0.528
5	Class 11 Model EffNetB0 300x300x6	ZFTurbo. Cell-level model predicts only rare class 11, trained on 6ch input. Using own handlabels	5.3M	0.03	0.019
6	Class 11 Model EffNetB3 224x224 (green)	ZFTurbo. Cell-level model predicts only rare class 11, trained on green channel. Using own handlabels	12M	0.028	0.019
7	Dieter (Model 1) - gluon_seresnext101_32x4d	Dieter, model_ch54	49M	0.45	0.459
8	Dieter (Model 2) - seresnext26t_32x4d	Dieter, model_ch36	28M	0.44	0.462
9	Dieter (Model 3) - gluon_seresnext101_32x4d	Dieter, model_ch_img_mask_4	49M	0.402	0.455
10	Dieter (Model 4) - tf_efficientnet_b7_ns	Dieter - Full image, model_ch_img_4_ext7	66M		0.385
11	Dieter (Model 5) - gluon_seresnext101_32x4d	Dieter, model_ch62	49M	0.507	0.523
12	Class 7 Model EffNetB0 224x224x6	ZFTurbo. Cell-level model predicts only rare class 7	5.3M	0.027	0.031
13	merged_model_5_net_v16_B3 - 224x224x6	ZFTurbo. Cell-level model. All data. Focal loss + soft_labels=0.01 + dropout 0.5, Hard augs	12M	0.462	0.476
	Ensemble 1 (Best private)	P = 0.85 * (N1) + 0.15 * (N2) N1 = 0.60 * (0.5 * M1 + 0.5 * M2) + 0.275 * M4 + 0.125 * M3 N1(Class11) = 0.40 * N1 + 0.3 * M5 + 0.3 * M6 N2 = 0.5 * M11 + 0.5 * (N3) N3 = 0.3 * M10 + 0.7 * (N4) N4 = 0.333 * M9 + 0.666 * (N5) N5 = 0.5 * M7 + 0.5 * M8	(sum of individual models)	0.55	0.597
	Ensemble 2	Another ensemble with all models trained but with OOF models removed. P = 0.9 * (N6) + 0.1 * M10 N6 = 0.9 * (N7) + 0.1 * N4 N7 = 0.70 * (0.5 * M1 + 0.5 * M2) + 0.30 * M13 N7(Class11) = 0.40 * N7 + 0.3 * M5 + 0.3 * M6 N7(Class7) = 0.7 * N7 + 0.3 * M12	(sum of individual models)	0.533	0.582
b. Team 3 (MPWARE & ZFTurbo & Dieter) Ablation study of the submitted models
Model name	Experiment index	Short description	# Parameters	Private LB score	Public LB score
EfficientNetB5_5ch_224x224 TTA2, Cell-level	1	Single fold predictions. No external data	30M	0.386	0.402
	2	5 KFold predictions (averaged). No external data	30M	0.41	0.421
	3	Single fold predictions. Added external data	30M	0.416	0.438
	4	5 KFold predictions (averaged). Added external data	30M	0.429	0.444
	5	5 KFold. CellLine split and train only on external data (CellLine wasn't available for training data)	30M	0.418	0.443
	6	Same as index 4 but more crop from border of cell e.g. cell became larger on image 100px -> 0px	30M	0.462	0.476
	7	Same as index 5 but more crop from border of cell e.g. cell became larger on image 100px -> 0px	30M	0.453	0.47
	8	Same as index 6 but TTA2 replaced with TTA8 (inference 4 times slower)	30M	0.465	0.477
EfficientNetB0_224x224 TTA2, Dropout 0.5, Cell-level	9	5 KFold. 5ch. CellLine split and train only on external data	5.3M	0.45	0.471
	10	5 KFold. 5ch. Train all data	5.3M	0.461	0.465
	11	Same as index 9, but added 6th channel with nucleus mask	5.3M	0.457	0.472
EfficientNetB3_224x224x6 Cell-level	12	Loss: Binary Cross-entropy	12M	0.462	0.472
	13	Loss: Focal Loss	12M	0.463	0.473
	14	Loss: Focal Loss + Soft labels: 0.01	12M	0.462	0.476
	15	Train only on images which contain only single class	12M	0.404	0.416
EfficientNetB0_6ch Cell-level (Only Class 11)	16	Train cell-level binary classifier for Mitotic Spindle on weak labels (from train). Input res: 224x224	5.3M	0.012	0.004
	17	Train cell-level binary classifier for Mitotic Spindle on cell-level handlabels. Input res: 224x224	5.3M	0.029	0.022
	18	Train cell-level binary classifier for Mitotic Spindle on cell-level handlabels. Input res: 300x300	5.3M	0.03	0.019
Siamese SEResNeXt50 (2)	19	Inference on top pipeline only, bottom pipeline (tiled image) disabled.	25M	0.45	0.521
	20	Top pipeline disabled and inference on bottom pipeline (tiled image)	25M	0.447	0.52
Siamese CSPResNeXt50	21	Variant CNN backbone, Inference on top pipeline only	20M	0.442	0.495
Siamese SEResNeXt50	22	BCELoss replaced by Focal loss, Inference on top pipeline only	25M	0.429	0.519
Ensemble	23	Ensemble of image and cell level models	172M	0.509	0.534
SEResNext101	24	Model trained on OOF from Experiment 23 ensemble	49M	0.507	0.523

## Sheet: ST9 - Team4
Team 4 (MILIMED) Submitted models
Model Index	Model name	Short description	# Parameters	Private LB score	Public LB score
1	EfficientNetB0	EfficientNetB0 model Single best model based on mAP score Loss function: Focal Loss Augmentation: Flipping & Rotation Input image: 512x512 with 4 channels	5.3M	0.5059	0.55107
2	EfficientNetB0 (2 checkpoints)	EfficientNetB0 models 2 checkpoint ensembled models based on mAP score with weights [0.5, 0.5] Loss function: Focal Loss Augmentation: RandomResize, Flipping & Rotation Input image: 512x512 with 4 channels	10.6M	0.52368	0.56886
3	EfficientNetB4 (4 checkpoints)	EfficientNetB4 models 4 checkpoint ensembled models based on mAP score with weights [0.15, 0.35, 0.35, 0.15] Loss function: Focal Loss Augmentation: Flipping & Rotation Input image: 512x512 with 4 channels	76M	0.51365	0.5581
4	EfficientNetB0 (4 checkpoints)	EfficientNetB0 models 4 checkpoint ensembled models based on mAP score with weights [0.20, 0.30, 0.30, 0.20] Loss function: Binary Cross Entropy Loss Augmentation: RandomResize, RandomPad, Flipping & Rotation Input image: 512x512 with 4 channels	21.2M	0.50753	0.55207
-	Final Ensemble 1	Ensembled models 1,2,3,4 with weights [0.10, 0.30, 0.30, 0.30] Calculate negative class confidence Border cell confidence decrease for all classes Outlier cell confidence decrease for all classes Weight the final cell output label scores with average cell output label scores from the same image scene (custom weight per each class)	113.1M	0.54389	0.58455
-	Final Ensemble 2	Ensembled models 1,2,4 with weights [0.20, 0.40, 0.40] Calculate negative class confidence Border cell confidence decrease for all classes Outlier cell confidence decrease for all classes Weight the final cell output label scores with average cell output label scores from the same image scene (0.7 * cell output + 0.3 * average image scene cell output)	37.1M	0.54361	0.58249
Team 4 (MILIMED) Ablation study of the submitted models
Model name	Experiment index	Short description	# Parameters	Private LB score	Public LB score
EfficientNetB0	1	Baseline (Final Ensemble 2 with best EfficientNetB0 replacement of the ensemble part)	5.3M	0.53291	0.57655
	2	No cell weighting	5.3M	0.51685	0.56554
	3	No border cell confidence decrease	5.3M	0.51857	0.56003
	4	No outlier cell confidence decrease	5.3M	0.52938	0.57309
	5	8-bit test images	5.3M	0.5326	0.57636
EfficientNetB4	6	Baseline (Final Ensemble 2 with best EfficientNetB4 replacement of the ensemble part)	76M	0.52333	0.56229
	7	No cell weighting	76M	0.50589	0.54869
	8	No border cell confidence decrease	76M	0.5099	0.54333
	9	No outlier cell confidence decrease	76M	0.51938	0.55874
	10	8-bit test images	76M	0.52339	0.56202
Final Ensemble 1	11	Baseline	113.1M	0.54389	0.58455
	12	No cell weighting	113.1M	0.53435	0.57589
	13	No border cell confidence decrease	113.1M	0.53019	0.5691
	14	No outlier cell confidence decrease	113.1M	0.54021	0.58075
	15	8-bit test images	113.1M	0.54385	0.584
	16	No checkpoint ensemble	113.1M	0.5443	0.58196
Final Ensemble 2	17	Baseline	37.1M	0.54361	0.58249
	18	No cell weighting	37.1M	0.53153	0.57343
	19	No border cell confidence decrease	37.1M	0.52954	0.5668
	20	No outlier cell confidence decrease	37.1M	0.53992	0.57817
	21	8-bit test images	37.1M	0.54357	0.58299
	22	No checkpoint ensemble	37.1M	0.54432	0.58057

[truncated: 2 more sheets: ST10 - CAM vs green channel, ST11 - Comparison between image]
